# Supplementary material for: VPS33A and VPS18 orchestrate porcine epidemic diarrhea virus replication by modulating autophagic flux
Source: Virulence. 2026 Jul 31;17(1):2707880. doi: 10.1080/21505594.2026.2707880 (PMC13432860; doi:10.1080/21505594.2026.2707880)
Supplement: Table S2.xlsx [file KVIR_A_2707880_SM1629.xlsx]

## Sheet: Primer pairs and sgRNAs
Table S2. Primer pairs and sgRNA targeting sequences used in this study.
Name	Sequence	Notes
VeroKOLib-F	AATGATACGGCGACCACCGAGATCTACACTCTTTCCCTACACGACGCTCTTCCGATCTATACACGATCTGAAAGTATTTCGATTTCTTGG	for amplifying the sgRNAs from the surviving gmKOLib cells after PEDV infection
VeroKOLib-R	CAAGCAGAAGACGGCATACGAGATTGGCTAACGTGACTGGAGTTCAGACGTGTGCTCTTCCGATCTTTGAAAGTATTTCGATTTCTTGG
VeroTMEM41B-sgRNA	AGAAAATGGACACCAATAT	for generating candidate knockout in Vero cell lines
VeroVMP1-sgRNA	GAGACGTGTAGCAATGAACA
VeroCDS2-sgRNA	CTCTGCAGATGATACCCCGG
VeroVPS18-sgRNA	ATTGCTGGAGACGACAAGAC
VeroVPS33A-sgRNA	AGATCTCATTCCATTCGATG
pigVPS18-sgRNA	ACCGTAATGGACAGAAGGTT	for generating candidate knockout in IPEC-J2 cell lines
pigVPS33A-sgRNA	AGGCTAGAATTGATGGATAT
VeroTMEM41B-KOseq-F	CGCCCAGCCCAGTGCTTAAA	for genotyping the candidate knockout in Vero cell lines
VeroTMEM41B-KOseq-R	TGTATGTATTTCCACATGGG
VeroVMP1-KOseq-F	CACATCATACATATCATGTGGG
VeroVMP1-KOseq-R	AATCACCTTACAGGCCCTGA
VeroCDS2-KOseq-F	CGTAGACTTCTCAGTGGTTG
VeroCDS2-KOseq-R	CACCGCTAAGCACTAGATTA
VeroVPS18-KOseq-F	GTTAACCAAGGTCCTGGGGA
VeroVPS18-KOseq-R	CTCAACCACTACCCTGTATT
VeroVPS33A-KOseq-F	GCCAGCATTTATTTAGTGCC
VeroVPS33A-KOseq-R	TTCACACTCAGAAACTGGGC
pigVPS18-KOseq-F	ACTGAGGGTAGGTCACTGTC	for genotyping the candidate knockout in IPEC-J2 cell lines
pigVPS18-KOseq-R	CACGTACAGTGGACGGAAGTAA
pigVPS33A-KOseq-F	GTCTGAGCCTGGATATGATA
pigVPS33A-KOseq-R	CCACTTTCCAATGCACTTAC
PEDV-N-qPCR-F	ACAAATCCAGGGCCACTTCG	for real-time quantitative PCR assay
PEDV-N-qPCR-R	TCGACAAATTCCGCATCTCC
PEDV-gRNA-qPCR-F	AGTAGCCATCGCAAGTGCTG
PEDV-gRNA-qPCR-R	AACCGGAGGAAGGCTGTTTG
VeroGAPDH-qPCR-F	GTCTTCTCTTGCATCGCCAG
VeroGAPDH-qPCR-R	ATAAAGGGGTCATTGATGGC
PDCoV-N-qPCR-F	AACTTTCAGGCAGGGGCAAT
PDCoV-N-qPCR-R	AGTGGGTGGCTCATAGGTCT
pigGAPDH-qPCR-F	ACTCACTCTTCTACCTTTGATGCT
pigGAPDH-qPCR-R	TGTTGCTGTAGCCAAATTCA
