# Supplementary material for: VPS33A and VPS18 orchestrate porcine epidemic diarrhea virus replication by modulating autophagic flux
Source: Virulence. 2026 Jul 31;17(1):2707880. doi: 10.1080/21505594.2026.2707880 (PMC13432860; doi:10.1080/21505594.2026.2707880)
Supplement: Table S1.xlsx [file KVIR_A_2707880_SM1626.xlsx]

## Sheet: Vero-ko-lib-PEDV-1
Table S1. Sequencing results of genes and sgRNAs from survival cells after PEDV infection in the genome-wide CRISPR/Cas9 knockout library (Top 100).
id	gene	pos|score	pos|p-value	pos|fdr	pos|rank	pos|lfc	pos|goodsgrna
ENSCSAG00000005874	VMP1	1.9081e-11	1.9468e-07	0.00165	1	4.2426	4
ENSCSAG00000007611	VPS18	3.004e-08	1.9468e-07	0.00165	2	5.1506	3
ENSCSAG00000004482	TMEM41B	3.5876e-08	1.9468e-07	0.00165	3	4.861	3
ENSCSAG00000000170	0	1.7461e-07	9.734e-07	0.006188	4	-1.9254	2
ENSCSAG00000002138	VPS33A	2.6386e-06	5.6457e-06	0.028713	5	-1.5089	2
ENSCSAG00000011104	0	2.4473e-05	4.7307e-05	0.200495	6	-4.5192	1
ENSCSAG00000020972	0	4.8087e-05	9.5198e-05	0.345827	7	-5.8152	2
ENSCSAG00000013406	CDS2	6.0317e-05	0.0001209	0.384282	8	-2.0152	2
ENSCSAG00000015358	SLC30A1	7.3418e-05	0.00015204	0.429593	9	-3.5221	1
ENSCSAG00000019281	0	0.00012236	0.00020617	0.514471	10	-4.578	1
ENSCSAG00000000218	GPR183	0.0001713	0.00026184	0.514471	11	-6.199	1
ENSCSAG00000027561	U6	0.00021535	0.00026301	0.514471	12	-5.9211	1
ENSCSAG00000017265	FBXL7	0.00022024	0.00030584	0.555516	13	-8.066	1
ENSCSAG00000019444	0	0.00022024	0.00024315	0.514471	14	-0.96608	1
ENSCSAG00000010715	C2CD6	0.00031811	0.00040746	0.690759	15	-3.6372	1
ENSCSAG00000026661	0	0.00041109	0.00046431	0.737933	16	-3.8903	1
ENSCSAG00000020753	0	0.00041598	0.00049935	0.746942	17	-6.9092	1
ENSCSAG00000023537	0	0.00056276	0.00064653	0.748103	18	-3.9357	1
ENSCSAG00000022846	0	0.00057257	0.00059163	0.748103	19	-0.96608	1
ENSCSAG00000021454	7SK	0.00061168	0.00069442	0.748103	20	-7.6664	1
ENSCSAG00000024379	0	0.00064594	0.00070143	0.748103	21	-4.1504	1
ENSCSAG00000013476	ATP2A3	0.00068508	0.00073336	0.748103	22	-1.9488	1
ENSCSAG00000010326	BEGAIN	0.00070953	0.00080461	0.748103	23	-3.8429	1
ENSCSAG00000022518	0	0.00071449	0.00070571	0.748103	24	1.7632	1
ENSCSAG00000019005	HTR1A	0.00072421	0.00076918	0.748103	25	-3.8429	1
ENSCSAG00000016864	ASB7	0.00075844	0.00084627	0.748103	26	-5.5475	1
ENSCSAG00000015881	0	0.00099814	0.0010483	0.748103	27	-5.7474	1
ENSCSAG00000000928	0	0.001003	0.0010698	0.748103	28	-7.1216	1
ENSCSAG00000025128	0	0.0010519	0.0011184	0.748103	29	-6.4713	1
ENSCSAG00000021998	5S_rRNA	0.0011008	0.0011648	0.748103	30	-5.9985	1
ENSCSAG00000020204	0	0.0011986	0.0012613	0.748103	31	-5.0209	1
ENSCSAG00000008173	ANXA1	0.0012329	0.0012804	0.748103	32	-5.1811	1
ENSCSAG00000018659	ZNF660	0.0012964	0.0013684	0.748103	33	-7.0404	1
ENSCSAG00000023531	0	0.0013111	0.0013606	0.748103	34	-7.3972	1
ENSCSAG00000008328	DRG2	0.0013453	0.001421	0.748103	35	-5.0626	1
ENSCSAG00000011391	PLCL1	0.0013942	0.0014716	0.748103	36	-5.5766	1
ENSCSAG00000012974	TNFSF8	0.0014431	0.0015167	0.748103	37	-6.0821	1
ENSCSAG00000007863	0	0.001492	0.0015619	0.748103	38	-5.5178	1
ENSCSAG00000001053	0	0.0015027	0.0015012	0.748103	39	4.949	1
ENSCSAG00000014006	CSRP1	0.0015067	0.0015646	0.748103	40	-2.528	1
ENSCSAG00000012363	SLC46A2	0.001624	0.0016818	0.748103	41	-5.5296	1
ENSCSAG00000006825	SH3YL1	0.001629	0.0016359	0.748103	42	-0.96608	1
ENSCSAG00000018802	0	0.0016631	0.001711	0.748103	43	-5.0626	1
ENSCSAG00000026328	U2	0.0016875	0.0017601	0.748103	44	-4.5192	1
ENSCSAG00000005515	FBXW4	0.0017364	0.0018068	0.748103	45	-6.2897	1
ENSCSAG00000022590	0	0.0017414	0.0017897	0.748103	46	-3.1091	1
ENSCSAG00000013388	PTGS1	0.0017805	0.0018267	0.748103	47	-3.3971	1
ENSCSAG00000023404	0	0.0018342	0.0019065	0.748103	48	-7.5827	1
ENSCSAG00000027250	Metazoa_SRP	0.0019319	0.0019968	0.748103	49	-5.9985	1
ENSCSAG00000017642	GREB1L	0.0021274	0.0021981	0.748103	50	-5.1811	1
ENSCSAG00000020308	Y_RNA	0.0022156	0.0022137	0.748103	51	-2.8275	1
ENSCSAG00000021206	U8	0.0022601	0.0022647	0.748103	52	-0.96608	1
ENSCSAG00000018801	TWIST2	0.0022739	0.0023628	0.748103	53	-7.3411	1
ENSCSAG00000000944	NCMAP	0.0023228	0.0024084	0.748103	54	-5.6051	1
ENSCSAG00000012689	HAAO	0.0023717	0.0024586	0.748103	55	-3.1091	1
ENSCSAG00000025687	U4	0.002406	0.0024493	0.748103	56	-5.2185	1
ENSCSAG00000002884	CMKLR1	0.0024205	0.0025014	0.748103	57	-5.5766	1
ENSCSAG00000009057	ELAC2	0.0024451	0.0024874	0.748103	58	-2.7487	1
ENSCSAG00000018592	GPR12	0.0024502	0.0024512	0.748103	59	-0.96608	1
ENSCSAG00000023530	0	0.0024694	0.0025567	0.748103	60	-3.8429	1
ENSCSAG00000025811	U6	0.0024842	0.0025283	0.748103	61	-5.2848	1
ENSCSAG00000019368	0	0.0025143	0.002517	0.748103	62	-0.22363	1
ENSCSAG00000004348	ABCA9	0.0025182	0.0026023	0.748103	63	-5.0626	1
ENSCSAG00000018353	NKRF	0.0026261	0.0026214	0.748103	64	-0.96608	1
ENSCSAG00000008957	UHRF2	0.0026647	0.0027397	0.748103	65	-6.5614	1
ENSCSAG00000026063	Y_RNA	0.0026903	0.0026973	0.748103	66	-0.96608	1
ENSCSAG00000024936	0	0.0027434	0.0027358	0.748103	67	-3.2856	1
ENSCSAG00000017011	NHSL1	0.0027624	0.0028269	0.748103	68	-6.5759	1
ENSCSAG00000025810	0	0.0028113	0.0028791	0.748103	69	-6.3072	1
ENSCSAG00000012085	ANKRD46	0.0028601	0.0029336	0.748103	70	-5.3924	1
ENSCSAG00000004924	0	0.0028732	0.0028569	0.748103	71	0.44674	1
ENSCSAG00000014032	0	0.0029053	0.002906	0.748103	72	1.0584	1
ENSCSAG00000000499	HNRNPA0	0.0029089	0.0029866	0.748103	73	-4.1052	1
ENSCSAG00000000318	0	0.0030312	0.003082	0.748103	74	-4.327	1
ENSCSAG00000017907	ZNF24	0.0030703	0.0031221	0.748103	75	-3.5221	1
ENSCSAG00000018066	ASMTL	0.0031531	0.0032256	0.748103	76	-6.2721	1
ENSCSAG00000024982	Y_RNA	0.0031595	0.003154	0.748103	77	-1.5292	1
ENSCSAG00000012717	0	0.0032019	0.0032731	0.748103	78	-6.3072	1
ENSCSAG00000005233	HOMER3	0.0032507	0.0033257	0.748103	79	-7.3496	1
ENSCSAG00000019509	RNF152	0.0033484	0.003425	0.748103	80	-5.8632	1
ENSCSAG00000021208	0	0.0033972	0.0034709	0.748103	81	-4.6345	1
ENSCSAG00000017288	FAM178B	0.0034018	0.0033779	0.748103	82	0.95131	1
ENSCSAG00000022883	5S_rRNA	0.0034175	0.0033872	0.748103	83	-0.96608	1
ENSCSAG00000025521	0	0.003446	0.00352	0.748103	84	-5.1427	1
ENSCSAG00000027475	U6	0.0034761	0.003448	0.748103	85	-6.6735	1
ENSCSAG00000020871	0	0.0034948	0.0035659	0.748103	86	-1.5396	1
ENSCSAG00000005386	MPV17L2	0.0035436	0.0036189	0.748103	87	-7.1702	1
ENSCSAG00000018070	MBD1	0.0035699	0.0035854	0.748103	88	-0.96608	1
ENSCSAG00000005402	0	0.0035924	0.0036715	0.748103	89	-6.8508	1
ENSCSAG00000005924	OR5AK2	0.0036412	0.0037236	0.748103	90	-6.6185	1
ENSCSAG00000006890	COG7	0.0037388	0.0038116	0.748103	91	-5.6331	1
ENSCSAG00000021290	Metazoa_SRP	0.0038124	0.0038665	0.748103	92	-4.458	1
ENSCSAG00000010461	JAGN1	0.0038852	0.0039592	0.748103	93	-7.2537	1
ENSCSAG00000017612	KLF12	0.003934	0.0040079	0.748103	94	-6.0616	1
ENSCSAG00000007030	TRIP12	0.0039741	0.0039483	0.748103	95	-0.96608	1
ENSCSAG00000000769	TMEM201	0.0039828	0.0040577	0.748103	96	-6.8977	1
ENSCSAG00000026632	0	0.0040034	0.0039814	0.748103	97	-4.1052	1
ENSCSAG00000013622	ARAF	0.0040076	0.0040682	0.748103	98	-4.458	1
ENSCSAG00000002574	LRRC46	0.0040316	0.0041106	0.748103	99	-6.6599	1
ENSCSAG00000009201	ST6GAL1	0.0040466	0.0041052	0.748103	100	-5.255	1

## Sheet: Vero-ko-lib-PEDV-2
Table S1. Sequencing results of genes and sgRNAs from survival cells after PEDV infection in the genome-wide CRISPR/Cas9 knockout library (Top 100).
id	gene	pos|score	pos|p-value	pos|fdr	pos|rank	pos|lfc	pos|goodsgrna
ENSCSAG00000000170	0	3.0124e-09	1.9466e-07	0.00165	1	7.9855	3
ENSCSAG00000005874	VMP1	4.6582e-09	1.9466e-07	0.00165	2	6.3357	3
ENSCSAG00000004482	TMEM41B	3.0655e-08	1.9466e-07	0.00165	3	5.0698	3
ENSCSAG00000007611	VPS18	1.7293e-07	9.7328e-07	0.006188	4	2.0035	3
ENSCSAG00000013406	CDS2	2.2806e-05	4.4187e-05	0.200495	5	1.6222	3
ENSCSAG00000011104	0	2.4473e-05	4.7301e-05	0.200495	6	-4.5801	1
ENSCSAG00000019281	0	7.3419e-05	0.0001458	0.529703	7	-4.639	1
ENSCSAG00000021208	0	0.00012236	0.00019251	0.544004	8	-4.6955	1
ENSCSAG00000019368	0	0.00016641	0.00017461	0.544004	9	5.9556	1
ENSCSAG00000010715	C2CD6	0.0001713	0.00024819	0.622702	10	-3.6957	1
ENSCSAG00000004534	CHST15	0.00022024	0.00029218	0.622702	11	-5.9723	1
ENSCSAG00000015358	SLC30A1	0.00026918	0.00034279	0.622702	12	-3.5803	1
ENSCSAG00000027561	U6	0.00029365	0.00033851	0.622702	13	-5.9836	1
ENSCSAG00000019444	0	0.00030834	0.00032566	0.622702	14	-0.99745	1
ENSCSAG00000020753	0	0.00031812	0.00039379	0.667657	15	-6.9722	1
ENSCSAG00000000218	GPR183	0.00046491	0.00053472	0.733008	16	-6.2617	1
ENSCSAG00000022518	0	0.0004992	0.000488	0.733008	17	2.3308	1
ENSCSAG00000017265	FBXL7	0.00056277	0.00063283	0.733008	18	-8.1293	1
ENSCSAG00000022846	0	0.00057257	0.00058845	0.733008	19	-0.99745	1
ENSCSAG00000007657	FAU	0.00061169	0.00068071	0.733008	20	-4.902	1
ENSCSAG00000001130	0	0.00066061	0.00073716	0.733008	21	-4.0827	1
ENSCSAG00000011391	PLCL1	0.00070953	0.00079089	0.733008	22	-5.6389	1
ENSCSAG00000014140	0	0.00075845	0.00083254	0.733008	23	-4.5801	1
ENSCSAG00000026661	0	0.00080249	0.00084306	0.733008	24	-3.9487	1
ENSCSAG00000005379	PRR5	0.00085628	0.00092637	0.733008	25	-6.8023	1
ENSCSAG00000013420	CRPPA	0.00090519	0.0009653	0.733008	26	-4.902	1
ENSCSAG00000001053	0	0.00097405	0.0009762	0.733008	27	6.9266	1
ENSCSAG00000023404	0	0.0010519	0.0011043	0.733008	28	-7.646	1
ENSCSAG00000026063	Y_RNA	0.0010668	0.0010509	0.733008	29	-0.99745	1
ENSCSAG00000000769	TMEM201	0.0011008	0.0011506	0.733008	30	-6.9607	1
ENSCSAG00000012974	TNFSF8	0.0011497	0.0011958	0.733008	31	-6.1447	1
ENSCSAG00000024536	U4	0.0011547	0.0011962	0.733008	32	-3.8026	1
ENSCSAG00000011161	UNC5CL	0.0011986	0.0012476	0.733008	33	-6.3873	1
ENSCSAG00000002174	ADAMTS8	0.0013111	0.001355	0.733008	34	-7.3525	1
ENSCSAG00000010326	BEGAIN	0.0013942	0.0014574	0.733008	35	-3.9021	1
ENSCSAG00000017642	GREB1L	0.001492	0.0015481	0.733008	36	-5.243	1
ENSCSAG00000019005	HTR1A	0.0015067	0.001559	0.733008	37	-3.9021	1
ENSCSAG00000023872	0	0.0015458	0.0015952	0.733008	38	-3.4548	1
ENSCSAG00000015897	0	0.0015516	0.0015419	0.733008	39	4.9755	1
ENSCSAG00000026411	Metazoa_SRP	0.0015898	0.0016454	0.733008	40	-6.5949	1
ENSCSAG00000008098	APOL4	0.0016875	0.0017463	0.733008	41	-6.5185	1
ENSCSAG00000013303	AVP	0.0017364	0.001793	0.733008	42	-7.9949	1
ENSCSAG00000010461	JAGN1	0.0017853	0.0018424	0.733008	43	-7.3169	1
ENSCSAG00000004403	UPK1A	0.0017907	0.0017867	0.733008	44	0.70763	1
ENSCSAG00000005851	HOGA1	0.0018587	0.0018946	0.733008	45	-3.6957	1
ENSCSAG00000023435	0	0.0018747	0.0018592	0.733008	46	1.166	1
ENSCSAG00000004924	0	0.001904	0.0018806	0.733008	47	1.4653	1
ENSCSAG00000008173	ANXA1	0.0019369	0.0019705	0.733008	48	-5.243	1
ENSCSAG00000015881	0	0.001976	0.0020087	0.733008	49	-5.8097	1
ENSCSAG00000016864	ASB7	0.0019808	0.0020254	0.733008	50	-5.6097	1
ENSCSAG00000019022	FZD2	0.0020297	0.0020795	0.733008	51	-7.4295	1
ENSCSAG00000003578	CDYL2	0.0020785	0.0021325	0.733008	52	-4.8024	1
ENSCSAG00000025810	0	0.0021274	0.0021842	0.733008	53	-6.37	1
ENSCSAG00000002183	NAPSA	0.0021763	0.0022399	0.733008	54	-6.4212	1
ENSCSAG00000005924	OR5AK2	0.0022251	0.0022948	0.733008	55	-6.6814	1
ENSCSAG00000024982	Y_RNA	0.0022405	0.0022469	0.733008	56	-0.82669	1
ENSCSAG00000024936	0	0.002245	0.0022419	0.733008	57	-3.3324	1
ENSCSAG00000022051	0	0.0022565	0.0022422	0.733008	58	-0.99745	1
ENSCSAG00000020204	0	0.002274	0.0023493	0.733008	59	-5.0825	1
ENSCSAG00000015226	HOMER1	0.0022888	0.0023298	0.733008	60	-2.3178	1
ENSCSAG00000021998	5S_rRNA	0.0023717	0.0024447	0.733008	61	-6.0611	1
ENSCSAG00000003330	EZH1	0.0023916	0.0023888	0.733008	62	-6.7092	1
ENSCSAG00000020451	U6	0.0024842	0.0025225	0.733008	63	-3.6957	1
ENSCSAG00000005233	HOMER3	0.0025182	0.0025883	0.733008	64	-7.4128	1
ENSCSAG00000024976	SNORD39	0.0025339	0.0025424	0.733008	65	-1.0884	1
ENSCSAG00000008328	DRG2	0.0025671	0.0026374	0.733008	66	-5.1243	1
ENSCSAG00000010289	NDUFA5	0.0026159	0.0026818	0.733008	67	-5.2045	1
ENSCSAG00000008228	PPP1R10	0.0026405	0.0026829	0.733008	68	-4.9493	1
ENSCSAG00000009145	LY6L	0.0027136	0.0027737	0.733008	69	-6.8151	1
ENSCSAG00000014190	SNX10	0.0027434	0.0027336	0.733008	70	-3.8026	1
ENSCSAG00000009754	MKRN2	0.0027625	0.0028141	0.733008	71	-6.2987	1
ENSCSAG00000012011	ADAMTSL5	0.0027968	0.0028332	0.733008	72	-5.4213	1
ENSCSAG00000014534	PTPN9	0.0028113	0.0028663	0.733008	73	-5.9492	1
ENSCSAG00000020468	Metazoa_SRP	0.0028359	0.0028706	0.733008	74	-2.3178	1
ENSCSAG00000001111	RSPO1	0.002909	0.0029742	0.733008	75	-6.6532	1
ENSCSAG00000000250	ZNF281	0.0029578	0.0030209	0.733008	76	-5.995	1
ENSCSAG00000010399	EML1	0.0030066	0.0030742	0.733008	77	-6.3873	1
ENSCSAG00000022590	0	0.0030313	0.0030765	0.733008	78	-3.1654	1
ENSCSAG00000005386	MPV17L2	0.0030555	0.0031264	0.733008	79	-7.2333	1
ENSCSAG00000007863	0	0.0031531	0.0032132	0.733008	80	-5.58	1
ENSCSAG00000025027	0	0.0032019	0.0032607	0.733008	81	-6.0173	1
ENSCSAG00000021902	0	0.0032124	0.0031894	0.733008	82	-0.99745	1
ENSCSAG00000024206	0	0.0032266	0.0032743	0.733008	83	-5.7763	1
ENSCSAG00000008219	0	0.0032508	0.0033132	0.733008	84	-6.3169	1
ENSCSAG00000025687	U4	0.0033438	0.0033934	0.733008	85	-5.2804	1
ENSCSAG00000020338	0	0.0033972	0.0034585	0.733008	86	-6.1447	1
ENSCSAG00000002586	CD84	0.0034219	0.0034732	0.733008	87	-4.6672	1
ENSCSAG00000003917	0	0.003446	0.0035079	0.733008	88	-4.902	1
ENSCSAG00000013476	ATP2A3	0.003461	0.003504	0.733008	89	-1.9962	1
ENSCSAG00000011905	SPINK9	0.0035487	0.0035141	0.733008	90	0.0051176	1
ENSCSAG00000000153	0	0.0035924	0.003659	0.733008	91	-6.6674	1
ENSCSAG00000009402	HLA-DOB	0.0036286	0.0036422	0.733008	92	-1.6911	1
ENSCSAG00000021442	0	0.0036901	0.003752	0.733008	93	-6.6814	1
ENSCSAG00000003870	PAF1	0.0038365	0.0038949	0.733008	94	-6.5185	1
ENSCSAG00000006216	ASB18	0.0038852	0.0039474	0.733008	95	-7.0824	1
ENSCSAG00000018910	ZBTB38	0.003934	0.0039961	0.733008	96	-4.6955	1
ENSCSAG00000019577	GPR65	0.0040804	0.0041452	0.733008	97	-6.7229	1
ENSCSAG00000008017	RACK1	0.0041292	0.0041892	0.733008	98	-6.3348	1
ENSCSAG00000026616	0	0.0042084	0.0041787	0.733008	99	-3.1654	1
ENSCSAG00000001170	P3H1	0.0042268	0.0042737	0.733008	100	-6.3525	1

## Sheet: Vero-ko-lib-PEDV-3
Table S1. Sequencing results of genes and sgRNAs from survival cells after PEDV infection in the genome-wide CRISPR/Cas9 knockout library (Top 100).
id	gene	pos|score	pos|p-value	pos|fdr	pos|rank	pos|lfc	pos|goodsgrna
ENSCSAG00000005874	VMP1	5.059e-09	1.9468e-07	0.00165	1	5.8837	3
ENSCSAG00000004482	TMEM41B	2.7664e-08	1.9468e-07	0.00165	2	4.5249	3
ENSCSAG00000000170	0	6.2662e-08	1.9468e-07	0.00165	3	3.3043	3
ENSCSAG00000007611	VPS18	6.8832e-08	5.8404e-07	0.003713	4	3.235	3
ENSCSAG00000013406	CDS2	1.7549e-05	3.6794e-05	0.187129	5	0.3828	3
ENSCSAG00000011104	0	2.4473e-05	4.7307e-05	0.200495	6	-4.5391	1
ENSCSAG00000019281	0	7.3419e-05	0.00014932	0.474629	7	-4.5979	1
ENSCSAG00000019368	0	0.00010768	0.00012051	0.437765	8	3.5888	1
ENSCSAG00000021208	0	0.00012236	0.00019604	0.553905	9	-4.6544	1
ENSCSAG00000020753	0	0.0001713	0.00025172	0.640099	10	-6.9297	1
ENSCSAG00000015358	SLC30A1	0.00022024	0.00029572	0.683618	11	-3.5411	1
ENSCSAG00000010715	C2CD6	0.00031812	0.00039734	0.745406	12	-3.6563	1
ENSCSAG00000027561	U6	0.0003328	0.00037748	0.745406	13	-5.9415	1
ENSCSAG00000004534	CHST15	0.00036705	0.00044251	0.745406	14	-5.9301	1
ENSCSAG00000019444	0	0.00039642	0.0004172	0.745406	15	-0.97624	1
ENSCSAG00000001130	0	0.00046491	0.00053829	0.745406	16	-4.0424	1
ENSCSAG00000000218	GPR183	0.00051384	0.00059046	0.745406	17	-5.4532	1
ENSCSAG00000007657	FAU	0.00056277	0.00063641	0.745406	18	-4.8606	1
ENSCSAG00000023531	0	0.00056767	0.00061382	0.745406	19	-7.4178	1
ENSCSAG00000014140	0	0.00061169	0.0006843	0.745406	20	-4.5391	1
ENSCSAG00000017265	FBXL7	0.00075845	0.00083615	0.745406	21	-8.0867	1
ENSCSAG00000011901	TCF12	0.00080249	0.00084471	0.745406	22	-3.4159	1
ENSCSAG00000005379	PRR5	0.00080737	0.0008782	0.745406	23	-6.7599	1
ENSCSAG00000022846	0	0.00083676	0.000856	0.745406	24	-0.97624	1
ENSCSAG00000011391	PLCL1	0.00085628	0.00092959	0.745406	25	-5.5969	1
ENSCSAG00000009542	GPRASP2	0.00090519	0.00096853	0.745406	26	-4.4778	1
ENSCSAG00000023872	0	0.00091989	0.00096347	0.745406	27	-3.4159	1
ENSCSAG00000010179	0	0.0010519	0.0011083	0.745406	28	-4.4137	1
ENSCSAG00000001053	0	0.0010524	0.0010499	0.745406	29	5.9816	1
ENSCSAG00000026063	Y_RNA	0.0010668	0.0010519	0.745406	30	-0.97624	1
ENSCSAG00000013420	CRPPA	0.0011008	0.0011546	0.745406	31	-4.8606	1
ENSCSAG00000012974	TNFSF8	0.0012475	0.001308	0.745406	32	-6.1025	1
ENSCSAG00000006423	0	0.0013111	0.0013544	0.745406	33	-5.7079	1
ENSCSAG00000024982	Y_RNA	0.0013211	0.001301	0.745406	34	-0.0086335	1
ENSCSAG00000023404	0	0.0013453	0.0014108	0.745406	35	-7.6034	1
ENSCSAG00000004924	0	0.001346	0.0013501	0.745406	36	1.9973	1
ENSCSAG00000005402	0	0.0014431	0.0015066	0.745406	37	-6.8713	1
ENSCSAG00000025114	0	0.0014972	0.0014864	0.745406	38	1.5921	1
ENSCSAG00000024536	U4	0.0015067	0.0015584	0.745406	39	-3.7629	1
ENSCSAG00000025810	0	0.0015409	0.0015966	0.745406	40	-6.3277	1
ENSCSAG00000000769	TMEM201	0.0015898	0.0016491	0.745406	41	-6.9183	1
ENSCSAG00000007618	VPS51	0.0016875	0.00175	0.745406	42	-5.8598	1
ENSCSAG00000026616	0	0.0017171	0.0017215	0.745406	43	-3.1274	1
ENSCSAG00000011161	UNC5CL	0.0017364	0.0017967	0.745406	44	-6.345	1
ENSCSAG00000014420	TBC1D13	0.0017414	0.0017835	0.745406	45	-2.7664	1
ENSCSAG00000010461	JAGN1	0.0017853	0.0018461	0.745406	46	-6.5123	1
ENSCSAG00000017642	GREB1L	0.0018342	0.0018964	0.745406	47	-5.2013	1
ENSCSAG00000018353	NKRF	0.0018637	0.0018718	0.745406	48	-0.97624	1
ENSCSAG00000019187	OR10W1	0.0019319	0.0019867	0.745406	49	-5.7079	1
ENSCSAG00000020468	Metazoa_SRP	0.001976	0.0020073	0.745406	50	-2.2837	1
ENSCSAG00000003318	GATB	0.0020151	0.0020525	0.745406	51	-6.0189	1
ENSCSAG00000003870	PAF1	0.0020297	0.0020833	0.745406	52	-6.4762	1
ENSCSAG00000005851	HOGA1	0.0020542	0.0020903	0.745406	53	-3.6563	1
ENSCSAG00000003578	CDYL2	0.0020785	0.0021362	0.745406	54	-4.7612	1
ENSCSAG00000002183	NAPSA	0.0021274	0.002188	0.745406	55	-6.3789	1
ENSCSAG00000024206	0	0.0022497	0.0022916	0.745406	56	-5.7343	1
ENSCSAG00000008003	ZSCAN26	0.002274	0.0023531	0.745406	57	-6.7074	1
ENSCSAG00000011827	DLK2	0.0023228	0.0023983	0.745406	58	-6.5224	1
ENSCSAG00000019229	TAS2R13	0.0023669	0.0024041	0.745406	59	-3.8622	1
ENSCSAG00000005233	HOMER3	0.0023717	0.0024485	0.745406	60	-7.3702	1
ENSCSAG00000019339	OR56A1	0.0024205	0.0024913	0.745406	61	-7.3274	1
ENSCSAG00000015897	0	0.0024327	0.0024267	0.745406	62	2.3875	1
ENSCSAG00000003330	EZH1	0.0024502	0.0024489	0.745406	63	-6.6668	1
ENSCSAG00000020451	U6	0.0025233	0.0025556	0.745406	64	-3.6563	1
ENSCSAG00000008228	PPP1R10	0.0025624	0.0026007	0.745406	65	-4.9078	1
ENSCSAG00000008234	C8orf82	0.0026159	0.0026856	0.745406	66	-7.3953	1
ENSCSAG00000009145	LY6L	0.0027136	0.0027771	0.745406	67	-6.7727	1
ENSCSAG00000014190	SNX10	0.0027434	0.0027335	0.745406	68	-3.7629	1
ENSCSAG00000019577	GPR65	0.0027625	0.0028176	0.745406	69	-6.6805	1
ENSCSAG00000026901	5S_rRNA	0.0027968	0.0028332	0.745406	70	-3.2789	1
ENSCSAG00000014311	JKAMP	0.0028021	0.0027849	0.745406	71	-0.97624	1
ENSCSAG00000003404	ETHE1	0.0028314	0.0028098	0.745406	72	-6.4284	1
ENSCSAG00000018659	ZNF660	0.002909	0.0029772	0.745406	73	-7.061	1
ENSCSAG00000001111	RSPO1	0.0030066	0.0030773	0.745406	74	-6.6108	1
ENSCSAG00000002586	CD84	0.0030313	0.0030765	0.745406	75	-4.6261	1
ENSCSAG00000005924	OR5AK2	0.0030555	0.0031295	0.745406	76	-6.6391	1
ENSCSAG00000012011	ADAMTSL5	0.0030703	0.0031166	0.745406	77	-5.3795	1
ENSCSAG00000025687	U4	0.0031485	0.0032011	0.745406	78	-5.2387	1
ENSCSAG00000022518	0	0.0032181	0.0032132	0.745406	79	-0.65578	1
ENSCSAG00000021865	0	0.0032508	0.0033164	0.745406	80	-5.5969	1
ENSCSAG00000024976	SNORD39	0.0033159	0.0033055	0.745406	81	-2.0546	1
ENSCSAG00000022590	0	0.0033438	0.0033938	0.745406	82	-3.1274	1
ENSCSAG00000000250	ZNF281	0.0033484	0.0034156	0.745406	83	-5.9528	1
ENSCSAG00000007258	SF1	0.0033972	0.0034616	0.745406	84	-7.2653	1
ENSCSAG00000010399	EML1	0.003446	0.003511	0.745406	85	-6.7854	1
ENSCSAG00000015226	HOMER1	0.003461	0.0035036	0.745406	86	-2.2837	1
ENSCSAG00000008219	0	0.0035436	0.0036099	0.745406	87	-6.2746	1
ENSCSAG00000018424	0	0.0035924	0.0036625	0.745406	88	-2.7664	1
ENSCSAG00000004403	UPK1A	0.003609	0.0036232	0.745406	89	-1.1719	1
ENSCSAG00000005351	0	0.0036412	0.0037147	0.745406	90	-5.9752	1
ENSCSAG00000017434	0	0.0036901	0.0037552	0.745406	91	-4.7612	1
ENSCSAG00000023289	7SK	0.0037068	0.0037151	0.745406	92	-0.97624	1
ENSCSAG00000026296	7SK	0.0038852	0.0039506	0.745406	93	-4.9536	1
ENSCSAG00000003169	VASP	0.0038863	0.003858	0.745406	94	-6.7599	1
ENSCSAG00000014534	PTPN9	0.0039828	0.0040495	0.745406	95	-5.9071	1
ENSCSAG00000025027	0	0.0040316	0.0041021	0.745406	96	-5.9752	1
ENSCSAG00000006216	ASB18	0.0041292	0.0041924	0.745406	97	-7.0399	1
ENSCSAG00000023522	0	0.0041499	0.0041223	0.745406	98	-2.3696	1
ENSCSAG00000014242	PABPC1L	0.0042268	0.0042769	0.745406	99	-7.3953	1
ENSCSAG00000008230	ADCK2	0.0042755	0.0043244	0.745406	100	-7.0505	1
